# Supplementary material for: Galangin Rescues Alzheimer’s Amyloid-β Induced Mitophagy and Brain Organoid Growth Impairment
Source: Int J Mol Sci. 2023 Feb 8;24(4):3398. doi: 10.3390/ijms24043398 (PMC9960784; doi:10.3390/ijms24043398)
Supplement: Supplementary file 1 [file ijms-24-03398-s001.zip]

Archive with 1 entries (1 files):
- ijms-2177739-supplementary.pdf
